# Supplementary material for: Balloon pulmonary angioplasty followed by pulmonary endarterectomy: Combination treatment for high-surgical-risk patients with chronic thromboembolic pulmonary hypertension
Source: Interdiscip Cardiovasc Thorac Surg. 2023 Feb 24;36(3):ivad031. doi: 10.1093/icvts/ivad031 (PMC9985147; doi:10.1093/icvts/ivad031)
Supplement: ivad031_Supplementary_Data [file ivad031_supplementary_data.zip]

Archive with 2 entries (2 files):
- Supplementary Table S1_2nd version.docx
- Supplementary Figure S1_2nd version.tif
